# Supplementary material for: Farmers’ indigenous knowledge on local herbaceous forages in the Northeastern highlands of Ethiopia
Source: PLoS One. 2026 Jun 26;21(6):e0352188. doi: 10.1371/journal.pone.0352188 (PMC13308867; doi:10.1371/journal.pone.0352188)
Supplement: S1 File — (XLS) [file pone.0352188.s001.xls]

## Sheet: Row Data
Item_1.1.1	Item_1.1.2	Item_1.1.3	Item_1.2	Item_1.3.1	Item_1.3.2	Item_1.3.3	Item_1.4	Item_1.5.1	Item_1.5.2	Item_1.5.3	Item_1.6	Item_1.7	Item_1.8.1	Item_1.8.2	Item_1.8.3	Item_2	Item_3	Item_4	Item_5	Item_6	Item_7	Item_8	Item_9	Item_10.1	Item_10.2	Item_10.3	Item_10.4	Item_10.5	Item_10.6	Item_10.7	Item_11.1	Item_11.2	Item_11.3	Item_11.4	Item_11.5	Item_11.6	Item_11.7	Item_11.8	Item_12.1	Item_12.2	Item_12.3	Item_12.4	Item_12.5	Item_12.6	Item_12.7	Item_12.8	Item_13.1	Item_13.2	Item_13.3
2	2						1			1	1					Decreasing	Feed scarcity and decline in natural pasture	Animal Feed	Purchased onfarm and communal grazing	No	both medium grazing and cut and carry	no grazing/cut and carry	No	0.25	3.5	0.5	0.25		0.025	0.1	3	2	4	5	1	6			3	5	4		1			2	2	3
2				3			1	1								Decreasing	Feed scarcity; decline in natural pasture and drough	Animal Feed	Onfarm and communal grazing	Yes	both medium grazing and cut and carry		No	0.5	3.5	0.5	0.125		0.025	0.1	2	3	4		1				2	4	3		1				1
2	3		1	6			2			2			1			Increasing		Animal Feed	Onfarm and communal grazing	Yes	both medium grazing and cut and carry		No	0.5	3.5	0.5	0.125		0.025	0.1	2	4	3		1				2	3	4		1				1
	7	1	1	20	2		1	5		3						Decreasing	Feed scarcity and decline in natural pasture	Animal Feed	Purchased onfarm and communal grazing	Yes	both medium grazing and cut and carry	both medium grazing and cut and carry	No	0.25	3	0.375	0.125			0.1	2		3	4	1	5			3		4		1			2	1	3
1	2	3	1	7			1	5								Decreasing	Feed scarcity and decline in natural pasture	Animal Feed	Purchased onfarm and communal grazing	Yes	both medium grazing and cut and carry	both medium grazing and cut and carry	No	0.5	2.5	0.25	0.25		0.125	0.1	3	2	4	5	1		5	6	3	4	6	5	1			2	1
3				10			2	3								Increasing		Animal Feed	On farm	Yes	both medium grazing and cut and carry	both medium grazing and cut and carry	No	0.5	6.75	0.25	0.125			0.1	1		3		1	4	5		2	4	2		1			3	1
4				26			2			10						Increasing		Animal Feed	Onfarm and communal grazing	Yes	both medium grazing and cut and carry		No	0.5	3.75	0.5	0.25			0.1	2		3		1			4	2		4		1			3
4				15			1			3						Increasing		Animal Feed	Onfarm and communal grazing	Yes	both medium grazing and cut and carry		No	0.75	3.75	0.5	0.25			0.1	2		3		1			4	2		4		1			3
3	1															Decreasing	Decline in natural pasture	Animal Feed	Onfarm and communal grazing	Yes	both medium grazing and cut and carry		No	0.25	1.75	0.275	0.125			0.1	2		3		1	4		5	2		4		1			3	1
2		1		2			1	4			1					Decreasing	all		Purchased onfarm and communal grazing	No	no grazing/cut and carry		No			0.5				0.1	2		4	5	1				2		5	4	3			1
2	2						1									Increasing			Purchased onfarm and communal grazing	No	no grazing/cut and carry		No			0.5				0.1	2		4	5	1				2		5	4	3			1
				11				1								Decreasing	Decline in natural pasture	Animal Feed	Onfarm and communal grazing	Yes	both medium grazing and cut and carry		No	0.5	4.5	0.5	0.25		0.125	0.1	2	3	4		1				2	4	3		1					2
2	2		2	3	3		1			1						Decreasing	all	Animal Feed	Purchased onfarm and communal grazing	Yes	both medium grazing and cut and carry	both medium grazing and cut and carry	No	0.25	3	0.375	0.125			0.1	2		3	4	1	5			3		4		1			2	1	3
4				12			2			3			2			Decreasing	Drought	Animal Feed	On farm	Yes	both medium grazing and cut and carry	no grazing/cut and carry	Yes	0.375	3.5	0.5	0.25			0.1	1		3	5	2	5	4		4		6		1	2	5	3	1
1	2		2							1	1					Decreasing	Feed scarcity	Animal Feed	On farm	Yes	both medium grazing and cut and carry	no grazing/cut and carry	Yes	0.375	3.5	0.5	0.25			0.1	1		3	5	2	5	4		4		6		1	2	5	3	1
	3		1	10			1				1					Decreasing	Decline in natural pasture	Animal Feed	Purchased onfarm and communal grazing	Yes	both medium grazing and cut and carry	no grazing/cut and carry	No	0.5	3.75	0.75	0.125			0.1	2		3		1			4	1		4		2			3	3	2
4							1			5						Decreasing	all	Animal Feed	Purchased onfarm and communal grazing	Yes	both medium grazing and cut and carry	both medium grazing and cut and carry	No	0.25	3	0.5	0.125			0.1	2		3		1	4			2		4		1			3	1
	2	1					1	2								Decreasing	Decline in natural pasture	Animal Feed	Purchased onfarm and communal grazing	Yes	Free grazing	both medium grazing and cut and carry	No	0.625	10.5	0.5	0.25			0.1	2		3		1			4	4		3		1			2	1	4
	4			4			2			2						Increasing		Animal Feed	Purchased onfarm and communal grazing	Yes	both medium grazing and cut and carry	no grazing/cut and carry	No	0.5	3	0.75	0.25			0.1	2		3		1		4		3		4		1			2	2	3
1		1		5	1		2			5						Decreasing	Decline in natural pasture	Animal Feed	Purchased onfarm and communal grazing	Yes	both medium grazing and cut and carry		No	0.5	3.5	0.5	0.125			0.1	2		3	4	1				2		7	6	1	5	3	4	1
5				10			2	3								Decreasing	all	Animal Feed	Onfarm and communal grazing	Yes	both medium grazing and cut and carry		No	0.5	3.25	0.625	0.125			0.1	1		3		2				3		2		1					2
4	1			2			1	2								Decreasing	all	Animal Feed	On farm	Yes	medium grazing	no grazing/cut and carry	No	0.5	6.25	0.75	0.25			0.1	1	3	4	5	2				2	3	6		4	5		1
3	2		1	5	2		1			3	1	1	1			Decreasing	Feed scarcity; decline in natural pasture and drough	Animal Feed	On farm	Yes	medium grazing	no grazing/cut and carry	No	0.5	6.25	0.75	0.25			0.1	1	3	4	5	2				2	3	6		4	5		1
3				5			1				1					Decreasing	Feed scarcity; decline in natural pasture and drough	Animal Feed	Onfarm and communal grazing	Yes	both medium grazing and cut and carry	both medium grazing and cut and carry	No	0.5	2.5	0.25	0.125		0.125	0.1	3	2	4		1	5			4		3		1			2	1	3
5				10			1			2						Decreasing	all	Animal Feed	Purchased onfarm and communal grazing	No	both medium grazing and cut and carry		No	0.75	4.25	0.375	0.125			0.1	2		3		1			4	1		4		3			2	1
3	1	1		5			1	2		1			1			Increasing		Animal Feed	Onfarm and communal grazing	Yes	free grazing and zero grazing	no grazing/cut and carry	Yes	0.5	7.25	0.375	0.25			0.1	2		3		1		4		2		5		1	4		3	1	4
3		1		3	1		2			2					1	Stable		Animal Feed	Onfarm and communal grazing	Yes	free grazing and zero grazing	no grazing/cut and carry	Yes	0.5	7.25	0.375	0.25			0.1	2		3		1		4		2		5		1	4		3	1	4
	2				15		1	2			1					Increasing		Animal Feed	Purchased onfarm and communal grazing	Yes	both medium grazing and cut and carry	both medium grazing and cut and carry	No	0.25	3	0.5	0.125			0.1	2		3	4	1	5			3		4		1			2	1	3
3	2		2	10			2			5	1		1	2		Increasing		Animal Feed	Purchased onfarm and communal grazing	Yes	both medium grazing and cut and carry	both medium grazing and cut and carry	Yes	0.5	3	0.5	0.25			0.1	2		3		1			4	2		4		1			3
			3	10	5		1	1		1		1				Decreasing	Feed scarcity	Animal Feed	Onfarm and communal grazing	Yes	both medium grazing and cut and carry		No	0.5	3.5	0.625		0.25		0.1	3		2		1				2		3		1
5				10			2	5								Decreasing	Feed scarcity; decline in natural pasture and drough	Animal Feed	Purchased onfarm and communal grazing	Yes	both medium grazing and cut and carry		No	0.5	4.75	0.5	0.25			0.1	2		3	4	1				2		3	3	1				1
3				7			1				1					Decreasing	Feed scarcity	Animal Feed	Purchased onfarm and communal grazing	Yes	both medium grazing and cut and carry		No	0.5	4.75	0.5	0.25			0.1	2		3	4	1				2		3	4	1				1
1	4		2	20	1		3					1	2			Increasing		Animal Feed	Onfarm and communal grazing	Yes	both medium grazing and cut and carry		Yes	0.75	3.75	0.5	0.25			0.1	2		3		1				2		3		1			4	1	3
3	2			9	1		2			1		1	1			Stable		Animal Feed	Purchased onfarm and communal grazing	Yes	both medium grazing and cut and carry		No	0.375	4.5	0.5	0.25			0.1	3		4		1				3		4		1			2	2
	3		2	2			1	2			1		2		1	Decreasing	lack of labour	Animal Feed	Purchased onfarm and communal grazing	Yes	both medium grazing and cut and carry		No	0.75	4.5	0.5	0.25			0.1	3		4		1				3		4		1			2	2
	4			5	6		1			3	1					Increasing		Animal Feed	Purchased onfarm and communal grazing	No	both medium grazing and cut and carry	no grazing/cut and carry	No	0.25	4.25	0.25	0.125			0.1	1		3		2			4	3	4	5		1			2	1
	2			15			2			3						Decreasing	Feed scarcity and drought	Animal Feed	Onfarm and communal grazing	Yes	both medium grazing and cut and carry		No	0.25	4.25	0.5	0.25			0.1	2		3	4	1				2		3		1			4	1
2	3		2	18	2		1	4		2			4			Stable		Animal Feed	Purchased onfarm and communal grazing	Yes	both medium grazing and cut and carry		Yes	0.25	7.5	0.625	0.25	0.25		0.1	2		3		1			4	2		4		1			3
	3		2		18		1			2			4			Stable		Animal Feed	Purchased onfarm and communal grazing	Yes	both medium grazing and cut and carry		Yes	0.25	7.5	0.625	0.25	0.25		0.1	2		3		1			4	2		4		1			3
																Decreasing	Decline in natural pasture	Animal Feed	Onfarm and communal grazing	Yes	both medium grazing and cut and carry		No	0.5	3.25	0.375	0.125		0.0625	0.1	2	3	4	5	1			6	2	4	5		3			1	1
2	1		1	5			1	2								Stable		For marketing/income/	On farm	Yes	both medium grazing and cut and carry		No	0.75	4.75	0.5	0.25			0.1	2		3	4	1				3		5	4	1			2	2
4				10			2	3								Decreasing	Feed scarcity; decline in natural pasture and drough	For marketing/income/	On farm	Yes	both medium grazing and cut and carry		No	0.75	4.75	0.5	0.25			0.1	2		3	4	1				4		3	5	1			2	2
	6		3	10			2			3						Increasing		Animal Feed	Onfarm and communal grazing	Yes	both medium grazing and cut and carry		No	0.5	6.75	0.5	0.125			0.1	2		3		1				2		3		1			4	2
	2	1	3	10			2			2					1	Decreasing	Feed scarcity	Animal Feed	Onfarm and communal grazing	No	both medium grazing and cut and carry	no grazing/cut and carry	No	0.25	3.5	0.75	0.25			0.1	2		3	4	1	5			3		4		1			2
1							1		2	2						Increasing		Animal Feed	Onfarm and communal grazing	Yes	both medium grazing and cut and carry		No	0.25	4.25	0.5	0.25			0.1	2		3	4	1				2		3		1			4	1
3	4			20	2		1			2		2				Decreasing	Decline in natural pasture	Animal Feed	Onfarm and communal grazing	Yes	both medium grazing and cut and carry		No	0.5	4.25	0.5	0.25			0.1	2		3	4	1				2		3		1			4	1
	7	1	1	20	2		1	5		3						Decreasing	Feed scarcity and decline in natural pasture	Animal Feed	Onfarm and communal grazing	Yes	both medium grazing and cut and carry		No	0.625	3.75	0.375	0.25			0.1	2		3	5	1				3		5	4	1			2	1
2	2		3	5			2	2		3	1	1	3			Decreasing	Feed scarcity and drought	Animal Feed	Onfarm and communal grazing	Yes	both medium grazing and cut and carry		No	0.75	3.5	0.25	0.125			0.1	2		3	5	1		4		2		7	5	1	4	6	3	1	3
2	1						2	1								Stable		Animal Feed	Onfarm and communal grazing	Yes	both medium grazing and cut and carry	no grazing/cut and carry	No	0.5	4	0.25	0.25			0.1	2		3	6	1		5	7	2		6		1	4	5	3	1
	7	1	1	20	2		1	5		3						Decreasing	Feed scarcity and decline in natural pasture	Animal Feed	Onfarm and communal grazing	Yes	both medium grazing and cut and carry		No	0.75	3.75	0.75	0.25			0.1	2		3	6	1	5			3		6	5	1	4		2
4				5			2	3								Stable		Animal Feed	Onfarm and communal grazing	Yes	both medium grazing and cut and carry	no grazing/cut and carry	No	0.5	4.25	0.625	0.25			0.1	2		3	4	1	5			4		3		1			2
	5	2		30			2	5					1			Decreasing	Feed scarcity	Animal Feed	Onfarm and communal grazing	Yes	both medium grazing and cut and carry		No	0.5	1.75	0.5	0.125			0.1	2		3		1	5	4	6	2		4		1			3
1	1		2	5			1	2							1	Stable		Animal Feed	Onfarm and communal grazing	Yes	both medium grazing and cut and carry		No	0.75	3.75	0.25	0.125			0.1	2		3	5	1			4	5		6	4	2		3	1	1
2	3		2	12			2	5		3	1					Increasing		Animal Feed	Onfarm and communal grazing	Yes	both medium grazing and cut and carry		No	0.75	3.75	0.25	0.125			0.1	2		3	4	1			5	5		6	4	2		3	1	1
5				6			2	3								Increasing		Animal Feed	Onfarm and communal grazing	Yes	both medium grazing and cut and carry		No	0.375	3.75	0.75	0.25			0.1	2		3	4	1				3		5	4	1			2
1	2			1			1	5								Increasing		Animal Feed	Purchased onfarm and communal grazing	Yes	both medium grazing and cut and carry	no grazing/cut and carry	No	0.25	3.25	0.625	0.25	0.25		0.1	2		3		1	4	5		2		6		1	4	5	3	2
1	1		2	1			2	1		2		1				Unknown		Animal Feed	Onfarm and communal grazing	Yes	both medium grazing and cut and carry		No	0.5	4.25	0.75	0.25			0.1	2		3	4	1				3		2		1			4
4	1			10			1	4								Decreasing	Decline in natural pasture	Animal Feed	Onfarm and communal grazing	Yes	both medium grazing and cut and carry		No	0.5	4.25	0.75	0.25			0.1	2		4	3	1				2		1		2			4
2	2		1	4			2									Decreasing	Feed scarcity; decline in natural pasture and drough	Animal Feed	On farm	Yes	both medium grazing and cut and carry	both medium grazing and cut and carry	No	0.5	6.75	0.25	0.125			0.1	1		3		1	4	5		2	4	2		1			3	1
2				4			1				1					Decreasing	Feed scarcity; decline in natural pasture and drough	Animal Feed	Purchased onfarm and communal grazing	Yes	free grazing and zero grazing		No	0.5	5.5	0.5	0.125			0.1	2		3		1				2		6		1	4	5	3	2
1																Increasing		Animal Feed	Purchased onfarm and communal grazing	Yes	free grazing and zero grazing		No	0.5	5.5	0.5	0.125			0.1	2		3		1				2		6		1	4	5	3	2
	3		1				1	1		1	1					Decreasing	Feed scarcity	Animal Feed	Onfarm and communal grazing	Yes	both medium grazing and cut and carry		No	0.5	3.5	0.625		0.25		0.1	3		2		1				2		3		1
	5		2	10			2			3	1					Increasing		Animal Feed	Onfarm and communal grazing	Yes	both medium grazing and cut and carry		No	0.5	3.5	0.625		0.25		0.1	3		2		1				2		3		1
	2			7			1			2			1			Decreasing	Feed scarcity	Animal Feed	Onfarm and communal grazing	No	both medium grazing and cut and carry	no grazing/cut and carry	No	0.5	3.5	0.75	0.125		0.025	0.1	3	2	4		1	5			3	5	2		1			4
	4			8			2			3						Decreasing	Feed scarcity	Animal Feed	Onfarm and communal grazing	Yes	both medium grazing and cut and carry	no grazing/cut and carry	No	0.5	3	0.5	0.125			0.1	2		3		1		4		4		3		1			2	1
1	4			6	1		1	1								Stable		Animal Feed	Onfarm and communal grazing	Yes	both medium grazing and cut and carry		Yes	0.375	3.5	0.625				0.1	2		3	5	1		4		2		7	6	1	3	5	4	1
2				20			1			3						Stable		Animal Feed	Onfarm and communal grazing	Yes	no grazing/cut and carry		No	0.5		0.75	0.125		0.025	0.1	2	3			1	5			3	5	4		1			2
	1		1	15			2			3						Decreasing	Feed scarcity and drought	Animal Feed	Onfarm and communal grazing	Yes	both medium grazing and cut and carry	no grazing/cut and carry	No	0.75	4.25	0.375	0.25			0.1	2		3	4	1	5			3		2	5	1			4	1	3
4			1				2			2						Unknown			Purchased and communal grazing	Yes	both medium grazing and cut and carry	no grazing/cut and carry	No		6.75	0.5	0.125			0.25	3		4	2	1	5	6		1		5	6	2	3		4	1	3
4				6			2	3								Decreasing	all	Animal Feed	Onfarm and communal grazing	Yes	both medium grazing and cut and carry		No	0.5	5.5	0.25	0.125			0.1	2		3		1	4		5	2		4		1			3	1	3
2			2	12			2			6			1			Increasing		Animal Feed	Onfarm and communal grazing	Yes	both medium grazing and cut and carry		No	0.5	5.5	0.25	0.125			0.1	2		3		1	4		5	2		4		1			3	1	3
1	2		1	10			1			2	1					Increasing		Animal Feed	Onfarm and communal grazing	Yes	Free grazing	no grazing/cut and carry	No	0.5	10.5	0.5	0.125			0.1	1		3		2	4			2	5	4		1			3
3	2			4			1				1					Decreasing	Feed scarcity; decline in natural pasture and drough	Animal Feed	Onfarm and communal grazing	Yes	both medium grazing and cut and carry	no grazing/cut and carry	No	0.75	2.5	0.375	0.25			0.1	2		3	5	1	4			2		4		1			3	1	3
2	2		2	2			1	2		1			2			Stable		Animal Feed	Purchased onfarm and communal grazing	Yes	both medium grazing and cut and carry	both medium grazing and cut and carry	No	0.25	8	0.5	0.25			0.1	2		3		1	4			2		4		1			3	1
3	1		1	6			1	2			1		2			Decreasing	all	Animal Feed	Purchased onfarm and communal grazing	No	both medium grazing and cut and carry		No	0.5	4.25	0.5	0.25			0.1	2		5		1	4	3	6	2		4		1			3
4					4		2	1			1					Decreasing	all	Animal Feed	Onfarm and communal grazing	Yes	both medium grazing and cut and carry		No	0.5	1.75	0.5	0.125			0.1	2		3		1	5	4	6	2		4		1			3
1	3				4		2			3						Decreasing	all	Animal Feed	Onfarm and communal grazing	Yes	both medium grazing and cut and carry		No	0.375	1.75	0.5	0.125			0.1	2		3		1	4	5	6	2		4		1			3
3				10			1	2			1					Decreasing	Decline in natural pasture	Animal Feed	On farm and purchased	Yes	both medium grazing and cut and carry	both medium grazing and cut and carry	No	0.5	3.5	0.125	0.25			0.1	2		3		1	4			2		3		1			4	1
3				15			1			4						Decreasing	all	Animal Feed	Onfarm and communal grazing	Yes	both medium grazing and cut and carry		No	0.625	3.75	1	0.25			0.1	2		3		1	5	4		4		3		1	2
3			1	3			1			4						Decreasing	decline in natural pasture (both area and productivity), invaded weed and drought occurrence	Animal Feed	Onfarm and communal grazing	Yes	free grazing and zero grazing	no grazing/cut and carry	No	0.5	10.5	0.75	0.125	0.125	0.025	0.1	3	2	4		1	5			3	4	2		1			5
3			2	8			1			2						Increasing		Animal Feed	Onfarm and communal grazing	Yes	both medium grazing and cut and carry		No	0.5	6.75	0.375	0.25			0.1	2		3	4	1				3		2	5	1			4	1	2
6	1						1				1					Decreasing	Feed scarcity	Animal Feed	Purchased onfarm and communal grazing	Yes	both medium grazing and cut and carry		No	0.5	3.25	0.5	0.125			0.1	2		3	4	1				3				1			2		2
	1	2		11			1			2						Stable		Animal Feed	Purchased onfarm and communal grazing	Yes	both medium grazing and cut and carry		No	0.5	3.25	0.5	0.125			0.1	2		3	4	1				3				1			2		2
3			1	8			2	3			1					Increasing		Animal Feed	Onfarm and communal grazing	Yes	both medium grazing and cut and carry		No	0.5	6.5	0.5	0.25			0.1	2		3	4	1				3		4		1			2	1
	7	1	1	20	2		1	5		3						Decreasing	Feed scarcity and decline in natural pasture	Animal Feed	Purchased onfarm and communal grazing	Yes	both medium grazing and cut and carry	both medium grazing and cut and carry	No	0.25	3.5	0.75	0.25			0.1	1		3		2	4			2	5	3		1			4	3	1
2							1			5						Stable		Animal Feed	Purshased, onfarm and communal grazing	Yes	both medium grazing and cut and carry	no grazing/cut and carry	No	0.75	4.25	0.5	0.25		0.0625	0.1	2	4	3	5	1	7	6	8	4		7	5	2	3	6	1	3	1
	7	1	1	20	2		1	5		3						Decreasing	Feed scarcity and decline in natural pasture	Animal Feed	Purchased onfarm and communal grazing	No	both medium grazing and cut and carry	no grazing/cut and carry	No	0.5	3.75	0.25	0.125			0.1	2		3	4	1			5	3		2	5	1	4			1
	3		1	5			1			2						Decreasing	Decline in natural pasture	Animal Feed	Purchased onfarm and communal grazing	Yes	both medium grazing and cut and carry		No	0.25	1.75	0.5	0.125			0.1	2		3	4	1	5	6		2		4	5	1			3	1
2	2			3	2		1			4						Decreasing	Feed scarcity	Animal Feed	Purchased onfarm and communal grazing	Yes	both medium grazing and cut and carry		No	0.25	3.75	0.25	0.25			0.1	2		3		1				2		4		1			3	1
1																Increasing		Animal Feed	Purchased onfarm and communal grazing	Yes	both medium grazing and cut and carry		No	0.25	3.75	0.25	0.25			0.1	2		3		1				2		4		1			3	1
1							1									Increasing		Animal Feed	Purshased, onfarm and communal grazing	Yes	Medium grazing and cut and carry	Cut and carry	No	0.75		0.5	0.25	0.125	0.0625	0.1	2	5	4	3	1	7	6	8	4	7		5	2	3	6	1	3	1
4				5			2	4								Increasing		Animal Feed	Purchased onfarm and communal grazing	Yes	both medium grazing and cut and carry	both medium grazing and cut and carry	No	0.25	3	0.5	0.125			0.1	2		3	4	1	5			3		4		1			2	1	3
1	2			5			1									Increasing		Animal Feed	Onfarm and communal grazing	Yes	Free grazing	no grazing/cut and carry	No	0.5	10.5	0.875	0.25			0.1	3		2		1	4			2		3		1			4
2				5	3		1			5						Increasing		Animal Feed	Onfarm and communal grazing	Yes	no grazing/cut and carry		No	0.5		0.75	0.125			0.1	2		4	3	1				3		2		1			4
			5	5												Increasing		Animal Feed	Onfarm and communal grazing	Yes	no grazing/cut and carry		No	0.5		0.75	0.125			0.1	2		6	4	1				3		2		1			4
3				5			1	3								Stable		Animal Feed	Purchased onfarm and communal grazing	Yes	both medium grazing and cut and carry	no grazing/cut and carry	No	0.375	10.25	0.5	0.25			0.1	2		3		1	4			2		3		1			4	2	3
	7	1	1	20	2		1	5		3						Decreasing	Feed scarcity and decline in natural pasture	Animal Feed	Onfarm and communal grazing	Yes	both medium grazing and cut and carry	both medium grazing and cut and carry	No	0.75	10.25	0.5	0.25			0.1	2		3	4	1	5			3		5		1	2	4
1	1		1	6			1			2						Increasing		Animal Feed	Purchased onfarm and communal grazing	Yes	both medium grazing and cut and carry		No	0.25	6.25	0.375	0.125		0.0625	0.1	2	3	4		1		5		1		6		4	2	5	3	1
1	2			6			1									Increasing		Animal Feed	Purchased onfarm and communal grazing	Yes	both medium grazing and cut and carry		No	0.25	6.25	0.375	0.125		0.0625	0.1	2	3	4		1		5		1		6		4	2	5	3	1
2	1		1		7		1			1						Decreasing	all	Animal Feed	Onfarm and communal grazing	Yes	both medium grazing and cut and carry		No	0.5	3.25	0.5				0.1	2		3	6	1		5	7	4		5		2	1		3
5	2		1	15	10		2				1		1			Decreasing	Drought	Animal Feed	Onfarm and communal grazing	Yes	both medium grazing and cut and carry	no grazing/cut and carry	No	0.5	4.25	0.5	0.125			0.1	2		3	5	1	4	6		4		3		1			2	1	3
3				10			1		1							Stable		Animal Feed	Purchased onfarm and communal grazing	Yes	both medium grazing and cut and carry		No	0.5	4.25	0.375	0.25			0.1	2		3	5	1	4			1		5	4	3			2	1	3
4	1		1	11	2		1	1					1		1	Stable		Animal Feed	Purchased onfarm and communal grazing	Yes	both medium grazing and cut and carry		No	0.5	4.25	0.375	0.25			0.1	2		3	4	1	5			1		5	4	3			2	1	3
	6		2	23			2			5	1	1	2			Increasing		Animal Feed	Purchased onfarm and communal grazing	Yes	both medium grazing and cut and carry	both medium grazing and cut and carry	No	0.5	2.5	0.25	0.25		0.125	0.1	3	2	4	5	1		5	6	3	4	6	5	1			2	1
3				15	5		2			3						Decreasing	Feed scarcity	Animal Feed	Purchased onfarm and communal grazing	Yes	both medium grazing and cut and carry		No	0.5	5.5	0.5	0.125			0.1	1		3		2				2		4		1			3	2
2				22			1									Increasing		Animal Feed	Purchased onfarm and communal grazing	Yes	both medium grazing and cut and carry		No	0.5	5.5	0.5	0.125			0.1	1		3		2				2		4		1			3	2
1	2		1	10			2	1	2		2					Increasing		Animal Feed	Purchased onfarm and communal grazing	Yes	both medium grazing and cut and carry		Yes	0.5	3.25	0.375	0.125			0.1	1		4	3	1				3		2		1			4	1	3
1				3			1	2								Stable		Animal Feed	Purshased, onfarm and communal grazing	Yes	both medium grazing and cut and carry	no grazing/cut and carry	No	0.75	4.5	0.5	0.25		0.0625	0.1	2	5	3	4	1	7	6	8	4		5		2	3	6	1	3	1
3	1			10			1	2								Decreasing	Feed scarcity	Animal Feed	Onfarm and communal grazing	Yes	both medium grazing and cut and carry		No	0.5	4.25	0.5	0.25			0.1	3		2		1				3		4		1	5		2	2	3
4			1	10			1	2								Increasing		Animal Feed	Onfarm and communal grazing	Yes	both medium grazing and cut and carry		No	0.5	4.25	0.5	0.25			0.1	3		2		1				3		4		1	5		2	2	3
2				10			1			3						Increasing		Animal Feed	Onfarm and communal grazing	Yes	both medium grazing and cut and carry		No	0.5	4.25	0.75	0.25			0.1	2		4	3	1				2		1		2			4
1	1	1		1			1				1					Decreasing	all	Animal Feed	Onfarm and communal grazing	Yes	both medium grazing and cut and carry	no grazing/cut and carry	No	0.75	10.25	0.5	0.25			0.1	2		3	4	1	5			3		2	6	1	5		5
1	4		1	7	3	1	1			2	1	1	1			Decreasing	Decline in natural pasture	Animal Feed	Onfarm and communal grazing	Yes	both medium grazing and cut and carry	no grazing/cut and carry	No	0.5	4	0.25	0.25			0.1	2		3	6	1		5	7	2		6		1	4	5	3	1
3				10			2		1							Decreasing	all	Animal Feed	Purchased onfarm and communal grazing	Yes	both medium grazing and cut and carry	no grazing/cut and carry	No	0.5	3.25	0.75	0.25			0.1	2		4	3	1				3		5	4	2			1	5	4	3
5				4						3						Decreasing	all	Animal Feed	Purchased onfarm and communal grazing	Yes	both medium grazing and cut and carry	no grazing/cut and carry	No	0.75	3.25	0.75	0.25			0.1	2		4	3	1				3		5	4	2			1	5	4	3
	1			2			1		4							Unknown		Animal Feed	Onfarm and communal grazing	Yes	both medium grazing and cut and carry		No	0.5	4.5	0.5	0.25			0.1	1		4		2	3			4		2		1			3		2
5			4	3			2			3						Stable		Animal Feed	Purchased onfarm and communal grazing	Yes	both medium grazing and cut and carry		No	0.25	2.5	0.375	0.25			0.1	2		3		1	6	4	5	1		2					3	2
4	1		1	15	4		1			3						Increasing		Animal Feed	Purchased onfarm and communal grazing	No	both medium grazing and cut and carry		No	0.25	4.25	0.5				0.1	2		3	5	1		4		2		4		1			3	1
2			3	2			1					1				Unknown		Animal Feed	Purchased onfarm and communal grazing	Yes	both medium grazing and cut and carry	no grazing/cut and carry	No	0.5	4.5	0.625	0.25	0.15		0.1	3		2		1				2		4		1			3
5				10			1									Increasing		Animal Feed	Onfarm and communal grazing	Yes	both medium grazing and cut and carry		No	0.5	3.5	0.5	0.125		0.025	0.1	2	4	3		1				2	3	4		1				1
1	2		3	4			1			3					4	Increasing		Animal Feed	Onfarm and communal grazing	Yes	Free grazing	medium grazing	No	0.625	10.5	0.5	0.25			0.1	2		3		1			4	4		3		1			2	1	4
2	1		4	15	5		2	2		2						Increasing		Animal Feed	Onfarm and communal grazing	Yes	both medium grazing and cut and carry	both medium grazing and cut and carry	No	0.5	3.5	0.375	0.25		0.025	0.1	3	2	4	5	1				1		4	5	2			3	1
3	4			10			2			2						Increasing			Purchased and communal grazing	No	both medium grazing and cut and carry	no grazing/cut and carry	Yes		1.25	0.5	0.125			0.1	2		3	5	1		4		2		4		1	5		3	2	3
	6				3		1			3	1		1			Stable		Animal Feed	Onfarm and communal grazing	Yes	Free grazing	no grazing/cut and carry	No	0.25	10.5	0.375	0.125			0.1	3		2		1	4			2		3		1			4	1	4
3				3			1						1			Decreasing	Decline in natural pasture and drought	Animal Feed	Onfarm and communal grazing	Yes	both medium grazing and cut and carry		No	0.25	6.5	0.25	0.125		0.125	0.1	2	3	4	6	1	5			3	6	4	5	1			2	1	3
4			1	15			1			4		1	3			Decreasing	Decline in natural pasture	Animal Feed	Onfarm and communal grazing	Yes	both medium grazing and cut and carry		No	0.25	6.5	0.25	0.125		0.125	0.1	2	3	4	5	1	6			3	6	4	5	1			2	1	3
3				3			1			3						Decreasing	Feed scarcity	Animal Feed	Purchased onfarm and communal grazing	Yes	both medium grazing and cut and carry	both medium grazing and cut and carry	No	0.25	4.25	0.5	0.25			0.1	2		3	4	1	5			3		4		1			2	1	3
3				25			2									Increasing		Animal Feed	Purshased, onfarm and communal grazing	Yes	both medium grazing and cut and carry	no grazing/cut and carry	No	0.75	4.5	0.5	0.25		0.0625	0.1	2	4	3	5	1	7	6	8	4	5	7		2	3	6	1	3	1
1				10			1	2								Increasing		Animal Feed	Purshased, onfarm and communal grazing	Yes	both medium grazing and cut and carry	no grazing/cut and carry	No	0.75	3.75	0.5	0.25		0.0625	0.1	2	4	3	5	1	7	6	8	4		7	5	2	3	6	1	3	1
4			1	25				5		7		1				Decreasing	Drought	Animal Feed	Onfarm and communal grazing	Yes	both medium grazing and cut and carry		No	0.375	2.5	0.2	0.25			0.1	2		3		1	4		5	1		3					2	1
1	3			5	2		2									Decreasing	Feed scarcity; decline in natural pasture and drough	Animal Feed	Onfarm and communal grazing	Yes	both medium grazing and cut and carry		No	0.5	2.5	0.2	0.25			0.1	2		3		1	4		5	1		3					2	1
3			1	5			2			1	1					Stable		Animal Feed	Purchased onfarm and communal grazing	Yes	both medium grazing and cut and carry		Yes	0.25	4.25	0.5				0.1	2		3		1				2		4		1			3
	7		1	10	10		1	1	3							Decreasing	Feed scarcity; decline in natural pasture and drough	Animal Feed	Onfarm and communal grazing	Yes	both medium grazing and cut and carry		No	0.375	6.5	0.25	0.25			0.1	2		3		1				3		4		1			2	1
1							2		2		1					Increasing		Animal Feed	Onfarm and communal grazing	Yes	both medium grazing and cut and carry		No	0.5	6.5	0.25	0.25			0.1	2		3		1				3		4		1			2	1
3	1		1	15	4		1	2		5						Increasing		Animal Feed	Onfarm and communal grazing	Yes	no grazing/cut and carry		No	0.5		0.75	0.125			0.1	2		4	3	1				3		2		1			4
				5			1			4	1		1			Stable		Animal Feed	Purchased onfarm and communal grazing	Yes	both medium grazing and cut and carry	both medium grazing and cut and carry	Yes	0.5	3	0.5	0.25			0.1	2		3		1			4	2		4		1			3
	2			13			1	10								Stable		Animal Feed	Onfarm and communal grazing	Yes	both medium grazing and cut and carry		No	0.5	4.25	0.25				0.1	2		3		1				2		7		1	4	6	3	1	2
	3			13			1									Stable		Animal Feed	Onfarm and communal grazing	Yes	both medium grazing and cut and carry		No	0.5	4.25	0.25				0.1	2		3		1				2		7		1	4	6	3	1	2
1	1						1			2						Stable		Animal Feed	Onfarm and communal grazing	Yes	both medium grazing and cut and carry	no grazing/cut and carry	No	0.5	10.5	1	0.25			0.1	3		2		1	4			3		2		1			4		2
3				15			2	4								Decreasing	Decline in natural pasture and drought	Animal Feed	Onfarm and communal grazing	Yes	both medium grazing and cut and carry		No	0.5	6.75	0.5	0.125			0.1	3		2		1				2		3		1			4	2
4				12			2	1								Decreasing	all	Animal Feed	Onfarm and communal grazing	Yes	both medium grazing and cut and carry		No	0.5	6.75	0.5	0.125			0.1	2		3		1				2		3		1			4	2
2	2		2	7	3	1	1			3	1	1	1			Decreasing	Decline in natural pasture	Animal Feed	Purchased onfarm and communal grazing	Yes	both medium grazing and cut and carry	no grazing/cut and carry	No	0.5	3	0.75	0.25			0.1	2		3		1		4		3		4		1			2	2	3
4	1		1	4			1	2					3			Decreasing	Feed scarcity; decline in natural pasture and drough	Animal Feed	Purchased onfarm and communal grazing	Yes	both medium grazing and cut and carry	no grazing/cut and carry	No	0.5	4	0.375	0.25			0.1	2		3	6	1	5			4		2		1	3			1	3
	4			5			3									Stable		Animal Feed	Purshased, onfarm and communal grazing	Yes	both medium grazing and cut and carry	no grazing/cut and carry	No	0.75	3.5	0.5	0.25		0.0625	0.1	2	5	3	4	1	7	6	8	4	5	6		2	3	7	1	3	1
3	1		1	3	2		1			6		1				Decreasing	Feed scarcity	Animal Feed	Purchased onfarm and communal grazing	Yes	both medium grazing and cut and carry	both medium grazing and cut and carry	No	0.5	6.25	0.5	0.25			0.1	2		3	6	1	4		5	2		4		1			3
2	1			10			1			4						Decreasing	Drought	Animal Feed	Purchased onfarm and communal grazing	Yes	both medium grazing and cut and carry	no grazing/cut and carry	No	0.5	6.25	0.625	0.25			0.1	2		3	6	1	4	5		3		2		1	5				2
1	4		2	9			2			1		1	1			Stable		Animal Feed	Purchased onfarm and communal grazing	Yes	both medium grazing and cut and carry	both medium grazing and cut and carry	No	0.75	2.5	0.375	0.25			0.1	2		3		1	4			4		2		1			3	1
4				25			2			5						Decreasing	Feed scarcity	Animal Feed	Purshased, onfarm and communal grazing	Yes	both medium grazing and cut and carry	no grazing/cut and carry	No	0.75	3.75	0.5	0.25		0.0625	0.1	2	4	3	5	1	7	6	8	4	6	7	5	2	3		1	3	1
4				10			1	3								Increasing		Animal Feed	Onfarm and communal grazing	No	both medium grazing and cut and carry	no grazing/cut and carry	No	0.75	4.25	0.25	0.125			0.1	1		3	4	2		5	6	3		5	4	1			2	1
1	3			5			1	2								Decreasing	Decline in natural pasture	Animal Feed	Purchased and communal grazing	Yes	no grazing/cut and carry	no grazing/cut and carry	No	0.375		0.75	0.125			0.1	1		5		2				2		4		1	5	6	3	2		3
4				10			2	4			1					Increasing		Animal Feed	Purchased onfarm and communal grazing	Yes	both medium grazing and cut and carry		No	0.5	5.5	0.5	0.125			0.1	1		3		2				2		4		1			3	2
1	1						1			3	1		3			Decreasing	Drought	Animal Feed	Purchased onfarm and communal grazing	Yes	both medium grazing and cut and carry		No	0.25	1.75	0.5	0.125			0.1	2		3	6	1	4	5		2		4	5	1			3	1
4			2	15			1			5		1	3			Decreasing	all	Animal Feed	Purchased onfarm and communal grazing	Yes	both medium grazing and cut and carry		No	0.25	1.75	0.5	0.125			0.1	2		3	4	1	5	6		2		4	5	1			3	1
1				1						1						Decreasing	all	Animal Feed	Purchased onfarm and communal grazing	Yes	both medium grazing and cut and carry		Yes	0.25	4.25	0.5				0.1	2		3		1				2		4		1			3
1	3		1	10			1	2								Decreasing	Feed scarcity and decline in natural pasture	Animal Feed	Purchased onfarm and communal grazing	Yes	both medium grazing and cut and carry		Yes	0.25	4.25	0.5				0.1	2		3		1				2		4		1			3
3				8			2	2								Decreasing	Feed scarcity and decline in natural pasture	Animal Feed	Onfarm and communal grazing	Yes	both medium grazing and cut and carry		No	0.5	4.5	0.5	0.25		0.125	0.1	2	3	4		1				2	4	3		1					2
5			3	4	9		1	2				1				Increasing		Animal Feed	Onfarm and communal grazing	Yes	both medium grazing and cut and carry		No	0.5	4.5	0.5	0.25		0.125	0.1	2	3	4		1				2	4	3		1					2
2							1	2								Increasing		For marketing/income/	On farm	Yes	both medium grazing and cut and carry		No	0.75	4.75	0.5	0.25			0.1	2		3	4	1				3		5	4	1			2	2
2	3		1	8			1				1					Decreasing	Feed scarcity	Animal Feed	Onfarm and communal grazing	Yes	both medium grazing and cut and carry		No	0.5	4.25	0.5	0.25			0.1	3		2		1				3		4		1	5		2	2	3
3				10			1	3			1					Increasing		Animal Feed	Onfarm and communal grazing	Yes	both medium grazing and cut and carry		No	0.5	6.5	0.5	0.25			0.1	2		3	4	1				3		4		1			2	1
3	2			10	2		1	1					1		1	Stable		Animal Feed	Onfarm and communal grazing	Yes	both medium grazing and cut and carry		No	0.5	6.5	0.5	0.25			0.1	2		3	4	1				3		4		1			2	1
3	2		1		3		2	3		5	1		1			Decreasing	Decline in natural pasture	Animal Feed	Onfarm and communal grazing	Yes	both medium grazing and cut and carry		No	0.5	4.5	0.5	0.25			0.1	1		4		2	3			4		2		1			3		2
3							1									Stable		Animal Feed	Onfarm and communal grazing	Yes	both medium grazing and cut and carry		No	0.5	4.5	0.5	0.25			0.1	1		4		2	3			4		2		1			3		2
	1						1			2						Increasing		Animal Feed	Purchased onfarm and communal grazing	Yes	both medium grazing and cut and carry		No	0.5	4.75	0.5	0.25			0.1	2		3	4	1				2		3	3	1				1
1	1			14			1									Increasing		Animal Feed	Purchased onfarm and communal grazing	No	both medium grazing and cut and carry	no grazing/cut and carry	No	0.25	3.5	0.5	0.25		0.025	0.1	3	2	4	5	1	6			3	5	4		1			2	2	3
4				15			2			2						Decreasing	Decline in natural pasture	Animal Feed	Onfarm and communal grazing	Yes	medium grazing		No	0.5	3.25	0.625	0.25			0.1	1		3	4	2		4		3		7	5	1	4	6	2	1	3
	3						3			5						Stable		Animal Feed	Onfarm and communal grazing	Yes	both medium grazing and cut and carry		Yes	0.5	4.5	0.5	0.25			0.1	2		5		1	4	3		4		3		1			2	2	3
2				11			1			4					5	Stable		Animal Feed	Onfarm and communal grazing	Yes	both medium grazing and cut and carry		Yes	0.5	4.5	0.5	0.25			0.1	2		3		1	5	4		4		3		1			2	2	3
2				4			3			5						Increasing		Animal Feed	Purchased onfarm and communal grazing	Yes	both medium grazing and cut and carry		No	0.375	4.5	0.5	0.25			0.1	3		4		1				3		4		1			2	2
				7												Decreasing	Decline in natural pasture and drought	Animal Feed	Purshased, onfarm and communal grazing	Yes	no grazing/cut and carry	Cut and carry	No	0.75		1	0.125			0.1	2		3		1				3		4		1	2		5	1
3			1	15			2			4						Increasing		Animal Feed	Onfarm and communal grazing	Yes	Free grazing	no grazing/cut and carry	No	0.25	10.5	0.375	0.125			0.1	3		2		1	4			2		3		1			4	1	4
1	2		2				2	1				1				Increasing		Animal Feed	Onfarm and communal grazing	Yes	both medium grazing and cut and carry		No	0.25	3.5	0.375	0.25		0.025	0.1	2	3	4		1				2		4		1			3	1
4	1			2			1	3			1		1			Stable		Animal Feed	Purchased onfarm and communal grazing	Yes	both medium grazing and cut and carry	both medium grazing and cut and carry	No	0.25	4.25	0.5	0.25			0.1	2		3		1		4		2	5	4		1	3			1
2	1		3	2			1	4		1						Decreasing	Decline in natural pasture	Animal Feed	Purshased, onfarm and communal grazing	Yes	both medium grazing and cut and carry	Cut and carry	No	0.75	3.5	0.5	0.25		0.025	0.1	2	5	3	4	1	7	6	8	4	6	7	5	2	3		1	3	1
2	3			1			1	1		1						Decreasing	Feed scarcity; decline in natural pasture and drough	Animal Feed	Onfarm and communal grazing	Yes	Free grazing	no grazing/cut and carry	No	0.25	10.5	0.75	0.125	0.25		0.1	1		3		2	4			2		3		1			4		3
	2		1	8			1			3	1					Stable		Animal Feed	Onfarm and communal grazing	Yes	both medium grazing and cut and carry		No	0.25	1.75	0.275	0.125			0.1	2		3		1	4		5	2		4		1			3	1
	2			8			1			3	1					Stable		Animal Feed	Onfarm and communal grazing	Yes	both medium grazing and cut and carry		No	0.25	1.75	0.275	0.125			0.1	2		3		1	4		5	2		4		1			3	1
4				10			1	3								Unknown		Animal Feed	Onfarm and communal grazing	Yes	both medium grazing and cut and carry		No	0.5	5.5	0.25	0.125			0.1	1		3	4	2				2		4		1			3	1
4				13	7		2									Decreasing	Feed scarcity; decline in natural pasture and drough	Animal Feed	Purchased onfarm and communal grazing	Yes	both medium grazing and cut and carry	no grazing/cut and carry	No	0.25	3.25	0.625	0.25	0.25		0.1	2		3		1	4	5		2		6		1	4	5	3	2
3			1	6			1				1	1	2			Decreasing	Decline in natural pasture and drought	Animal Feed	Onfarm and communal grazing	Yes	Medium grazing and cut and carry	Cut and carry	No	0.5	3.5	0.625	0.35		0.25	0.1	1	4	3	5	2		6	7	3		4	6	1	5	7	2	1	6	5
3				10			1	2								Stable		Animal Feed	Onfarm and communal grazing	Yes	both medium grazing and cut and carry	both medium grazing and cut and carry	No	0.75	3.25	0.25	0.25			0.1	2		3		1	4			3		5		1	4		2	2
3			3	10	5		3			2	2		1			Increasing		Animal Feed	Onfarm and communal grazing	No	both medium grazing and cut and carry	no grazing/cut and carry	No	0.25	3.5	0.75	0.25			0.1	2		3	4	1	5			3		4		1			2
	2		1	5			2		5							Stable			Purchased onfarm and communal grazing	No	no grazing/cut and carry		No			0.5				0.1	2		4	5	1				2		5	4	3			1
1	1		3	10			3	2							2	Decreasing	Feed scarcity	Animal Feed	On farm	Yes	medium grazing	no grazing/cut and carry	No	0.5	6.25	0.75	0.25			0.1	1	3	4	5	2				2	3	6		4	5		1
	7	1	1	20	2		1	5		3						Decreasing	Feed scarcity and decline in natural pasture	Animal Feed	Purchased onfarm and communal grazing	No	both medium grazing and cut and carry		No	0.375	4.25	0.5	0.25			0.1	2		6		1	3	4	5	2		4		1			3
	7	1	1	20	2		1	5		3						Decreasing	Feed scarcity and decline in natural pasture	Animal Feed	Purchased onfarm and communal grazing	No	both medium grazing and cut and carry		No	0.5	4.25	0.5	0.25			0.1	2		5		1	4	3	6	2		4		1			3
2	3			5			1			3		1				Decreasing	Feed scarcity; decline in natural pasture and drough	Animal Feed	Onfarm and communal grazing	Yes	both medium grazing and cut and carry	both medium grazing and cut and carry	No	0.5	2.5	0.25	0.125		0.125	0.1	3	2	4		1	5			4		3		1			2	1	3
4	4			10			1			4						Stable		Animal Feed	Purchased onfarm and communal grazing	No	both medium grazing and cut and carry		No	0.25	4.25	0.5				0.1	2		3	5	1		4		2		4		1			3	1
4	2		1	10	5		1			5						Stable		Animal Feed	Purchased onfarm and communal grazing	No	both medium grazing and cut and carry		No	0.25	4.25	0.5				0.1	2		3	5	1		4		2		4		1			3	1
	1		1	10				2								Increasing			Purchased and communal grazing	Yes	both medium grazing and cut and carry	no grazing/cut and carry	No		6.75	0.5	0.125			0.25	3		4	2	1	5	6		1		5	6	2	3		4	1	3
3				5			1	2								Stable		Animal Feed	Purchased onfarm and communal grazing	Yes	both medium grazing and cut and carry	no grazing/cut and carry	No	0.25	3.25	0.625	0.25	0.25		0.1	2		3		1	4	5		2		6		1	4	5	3	2
2	1		2				2			2						Unknown		Animal Feed	Onfarm and communal grazing	Yes	Free grazing	no grazing/cut and carry	No	0.5	10.5	0.875	0.25			0.1	3		2		1	4			2		3		1			4
	5		2	15			4	3								Decreasing	Feed scarcity; decline in natural pasture and drough	Animal Feed	Purchased onfarm and communal grazing	Yes	both medium grazing and cut and carry	both medium grazing and cut and carry	No	0.25	4.25	0.5	0.125			0.1	2		3		1		4		3		5		1	4		2	1	3
4	1						1	2								Decreasing	Decline in natural pasture	Animal Feed	Purchased onfarm and communal grazing	Yes	free grazing and zero grazing		No	0.625	13.5	0.5				0.1	2		4		1			5	3		4		1	5		2
1	3			5			2									Decreasing	Feed scarcity and decline in natural pasture	Animal Feed	Onfarm and communal grazing	Yes	both medium grazing and cut and carry	both medium grazing and cut and carry	No	0.75	3.25	0.25	0.25			0.1	2		3		1	4			3		5		1	4		2	2
5	2		1	25			2				1		1			Decreasing	Drought	Animal Feed	Onfarm and communal grazing	Yes	free grazing and zero grazing	no grazing/cut and carry	No	0.5	10.5	0.75	0.125	0.125	0.025	0.1	3	2	4		1	5			3	4	2		1			5
	3			5	5		2			2		1				Decreasing	Decline in natural pasture and drought	Animal Feed	Onfarm and communal grazing	Yes	both medium grazing and cut and carry	no grazing/cut and carry	No	0.5	10.5	1	0.25			0.1	3		2		1	4			3		2		1			4		2
5	1		1	15			3	4					5			Stable		Animal Feed	Onfarm and communal grazing	Yes	free grazing and zero grazing		No	0.75	10.5	0.75	0.125			0.1	1		3		2	4	5	6	1		5		2	4		3	1	4
1			1							5						Decreasing	Drought	Animal Feed	Onfarm and communal grazing	Yes	both medium grazing and cut and carry	no grazing/cut and carry	No	0.5	3	0.5	0.125			0.1	2		3		1		4		4		3		1			2	1
	2		1	8			1			3			1			Decreasing	Feed scarcity	Animal Feed	Onfarm and communal grazing	Yes	both medium grazing and cut and carry		No	0.5	2.5	0.75	0.125	0.25		0.1	1		3	4	2		4		4		5		1	3		2	1	3
4			2	8			1			3						Increasing		Animal Feed	Onfarm and communal grazing	Yes	free grazing and zero grazing		No	0.5	7.5	0.5	0.125			0.1	2		3	6	1	5	4		2		3		1			4
2	4			5			2									Decreasing	Drought	Animal Feed	Onfarm and communal grazing	Yes	free grazing and zero grazing		No	0.5	7.5	0.5	0.125			0.1	2		3	5	1	6	4		2		3		1			4
4				6			2	4								Increasing		Animal Feed	Onfarm and communal grazing	Yes	free grazing and zero grazing		No	0.5	7.5	0.375	0.25			0.1	2		3	5	1			4	3		4		1			2	1	4
2				10			1									Increasing		Animal Feed	On farm	Yes	free grazing and zero grazing		No	0.5	7.25	1	0.25			0.1	1		3		2	6	5	4	4		5		1	3		2
3	3						1									Unknown		Animal Feed	Purchased onfarm and communal grazing	Yes	both medium grazing and cut and carry	no grazing/cut and carry	No	0.25	3.75	0.5	0.125			0.1	2		3	4	1		5	6	3		4		1			2
3			1	5			1			3						Decreasing	Feed scarcity	Animal Feed	Onfarm and communal grazing	No	both medium grazing and cut and carry	no grazing/cut and carry	No	0.5	3.5	0.75	0.125		0.025	0.1	3	2	4		1	5			3	5	2		1			4
3				5			1									Increasing		Animal Feed	Onfarm and communal grazing	No	both medium grazing and cut and carry	no grazing/cut and carry	No	0.5	3.5	0.75	0.125		0.025	0.1	3	2	4		1	5			3	5	2		1			4
3				10			2	1		4	1					Decreasing	Feed scarcity; decline in natural pasture and drough	Animal Feed	Onfarm and communal grazing	Yes	both medium grazing and cut and carry	no grazing/cut and carry	No	0.75	10.25	0.5	0.25			0.1	2		3	4	1	5			3		2	6	1	5		5
4				1			1			3			2			Increasing		Animal Feed	Onfarm and communal grazing	Yes	both medium grazing and cut and carry	both medium grazing and cut and carry	No	0.75	10.25	0.5	0.25			0.1	2		3	4	1	5			3		5		1	2	4
3				2			1			1	1					Decreasing	Feed scarcity and decline in natural pasture	Animal Feed	Onfarm and communal grazing	Yes	both medium grazing and cut and carry	both medium grazing and cut and carry	No	0.75	2.5	0.5	0.25			0.1	2		3	5	1	4			3		5	4	1			2	1
	3			10	1		2		3		1					Decreasing	Drought	Animal Feed	Onfarm and communal grazing	Yes	free grazing and zero grazing		Yes	0.5	7.5	0.375	0.25			0.1	2		3	4	1				4		3		1			2	1	4
2	2						2		4		1					Increasing		Animal Feed	Onfarm and communal grazing	Yes	free grazing and zero grazing		Yes	0.5	7.5	0.375	0.25			0.1	2		3	4	1				4		3		1			2	1	4
1				10			2			3						Decreasing	Drought	Animal Feed	Onfarm and communal grazing	Yes	both medium grazing and cut and carry		No	0.375	4.75	0.25	0.125		0.025	0.1	2	3	5		1		4		1	4	5		3			2	2
3	1			10			2									Increasing		Animal Feed	Onfarm and communal grazing	Yes	both medium grazing and cut and carry		No	0.625	4.75	0.25	0.125		0.025	0.1	2	3	4		1		5		1	4	5		3			2	2
1	3			2			1	5		1			1			Increasing		Animal Feed	Onfarm and communal grazing	Yes	both medium grazing and cut and carry		No	0.625	4.75	0.5	0.25		0.025	0.1	1	3	4	6	2		5		4		7	5	1	3	6	2
3	1			8			1			2						Unknown		Animal Feed	Onfarm and communal grazing	Yes	both medium grazing and cut and carry		No	0.75	4.75	0.5	0.25		0.025	0.1	1	3	4	5	2		6		4		7	5	1	3	6	2
3			1	5			2			1	1					Stable		Animal Feed	Purchased onfarm and communal grazing	No	both medium grazing and cut and carry	no grazing/cut and carry	No	0.25	4.25	0.25	0.125			0.1	1		3		2			4	3	4	5		1			2	1
2	1			5			1	3								Decreasing	lack of labour	Animal Feed	Onfarm and communal grazing	Yes	both medium grazing and cut and carry	both medium grazing and cut and carry	No	0.5	3.5	0.375	0.25		0.025	0.1	3	2	4	5	1				1		4	5	2			3	1
	3			10			1	5		2	1					Decreasing	Feed scarcity	Animal Feed	Purchased onfarm and communal grazing	Yes	free grazing and zero grazing		No	0.25	6.5	0.75	0.25			0.1	1		3	5	2		4		4		6		1	3	5	2		3
2	2		1	7			1	2			1					Decreasing	all	Animal Feed	Purchased onfarm and communal grazing	Yes	both medium grazing and cut and carry	both medium grazing and cut and carry	No	0.25	3.5	0.75	0.25			0.1	1		3		2	4			2	5	3		1			4	3	1
4			2	15			2	4					2			Unknown		Animal Feed	Purchased onfarm and communal grazing	Yes	both medium grazing and cut and carry	both medium grazing and cut and carry	No	0.75	2.5	0.375	0.25			0.1	2		3		1	4			4		2		1			3	1
	1			2			1		1		1					Decreasing	all	Animal Feed	Onfarm and communal grazing	Yes	both medium grazing and cut and carry		No	0.5	4.25	0.5				0.1	2		3		1				1		5		2	4		3	1
3							2			3						Increasing		Animal Feed	Onfarm and communal grazing	Yes	both medium grazing and cut and carry		No	0.5	4.25	0.5				0.1	2		3		1				1		5		2	4		3	1
2	4		1	5			1									Decreasing	Feed scarcity and drought	Animal Feed	On farm	No	both medium grazing and cut and carry		No	0.75	2.5	0.5	0.125	0.125	0.0625	0.1	2	3	4	6	1	5			2		3		4			1		2
4				22			2									Decreasing	Feed scarcity; decline in natural pasture and drough	Animal Feed	Purchased onfarm and communal grazing	No	free grazing and zero grazing		Yes	0.25	8.5	0.75	0.125		0.0125	0.1	2	3	4		1			5	1		4		2			3		3
				5			2									Stable		Animal Feed	Onfarm and communal grazing	Yes	both medium grazing and cut and carry	no grazing/cut and carry	No	0.5	4.25	0.625	0.25			0.1	2		3	4	1	5			4		3		1			2
3			4	2			1			1						Decreasing	Decline in natural pasture	Animal Feed	Purshased, onfarm and communal grazing	Yes	both medium grazing and cut and carry	no grazing/cut and carry	No	0.75	1.5	0.5	0.25		0.0625	0.1	2	4	3	5	1	7	6	8	4		7	5	2	3	6	1	3	1
			2	10	5		1	3								Increasing		Animal Feed	Onfarm and communal grazing	Yes	both medium grazing and cut and carry	no grazing/cut and carry	No	0.75	2.5	0.375	0.25			0.1	2		3	5	1	4			2		4		1			3	1	3
1	1			7			2	2		1						Decreasing	all	Animal Feed	Purchased onfarm and communal grazing	Yes	both medium grazing and cut and carry	both medium grazing and cut and carry	No	0.375	3.5	0.125	0.125			0.1	2		3		1	4			2		3		1	4		5	1
1	1			7			2	1								Decreasing	all	Animal Feed	Purchased onfarm and communal grazing	Yes	both medium grazing and cut and carry	no grazing/cut and carry	No	0.5	6.25	0.625	0.25			0.1	2		3	6	1	4	5		3		2		1	5				2
	1			5				1								Decreasing	all	Animal Feed	Purchased onfarm and communal grazing	Yes	both medium grazing and cut and carry	both medium grazing and cut and carry	No	0.5	6.25	0.5	0.25			0.1	2		3	6	1	4		5	2		4		1			3
5	2		4	5			2			2	1					Increasing		For marketing/income/	NA	Yes	free grazing and zero grazing		No	0.5	6.5	0.75	0.25			0.1	2		3	4	1				3		6		1	4	5	2	1
2	1		1	6			2			4		1				Increasing		Animal Feed	Purchased onfarm and communal grazing	Yes	both medium grazing and cut and carry	no grazing/cut and carry	No	0.5	4	0.375	0.25			0.1	2		3	6	1	5			4		2		1	3			1	3
2	2		1	10			1	5								Increasing		Animal Feed	Purchased onfarm and communal grazing	Yes	both medium grazing and cut and carry		No	0.25	3.5	0.25	0.125			0.1	2		3	5	1		4		2		5		1			3	1	2
1	2		2	11			2			3						Decreasing			Purchased and communal grazing	No	free grazing and zero grazing		No		6.5	1.25	0.25			0.1	2		3	5	1	6	4		3		5		2	4		1		3
4	1		2	16			3	2								Increasing		Animal Feed	Onfarm and communal grazing	Yes	both medium grazing and cut and carry	no grazing/cut and carry	No	0.5	10.5	1	0.25			0.1	3		2		1	4			3		2		1			4		2
4	2		2	25	4	1	2	3		6	1					Decreasing	Decline in natural pasture	Animal Feed	On farm and purchased	Yes	both medium grazing and cut and carry	no grazing/cut and carry	Yes	0.5	3.5	0.625	0.25	0.125		0.1	2		3		1	4			1		4		2			3
4				5			1			3						Stable		Animal Feed	Purchased onfarm and communal grazing	Yes	both medium grazing and cut and carry	no grazing/cut and carry	No	0.5	3.75	0.75	0.125			0.1	2		3		1			4	1		4		2			3	3	2
	3			5	6		1			3	1	1				Increasing		Animal Feed	Purchased onfarm and communal grazing	Yes	both medium grazing and cut and carry		No	0.5	6.25	0.75	0.25			0.1	1		3		2				4		5		1	3		2		2
3							1									Increasing		Animal Feed	Purchased onfarm and communal grazing	Yes	both medium grazing and cut and carry		No	0.5	6.25	0.75	0.25			0.1	1		3		2				4		5		1	3		2		2
1				10			1									Decreasing	Feed scarcity; decline in natural pasture and drough	Animal Feed	Purchased onfarm and communal grazing	No	both medium grazing and cut and carry		No	0.25	6.25	1	0.125		0.0625	0.1	1	3	4		2		5		4		5		1	3	4	2
2							1		1					1		Stable		Animal Feed	Purchased onfarm and communal grazing	No	both medium grazing and cut and carry		No	0.375	6.25	1	0.125		0.0625	0.1	1	3	4		2		5		4		5		1	3	4	2
4				15			1			3						Decreasing	Feed scarcity and decline in natural pasture	Animal Feed	Onfarm and communal grazing	Yes	both medium grazing and cut and carry		No	0.5	6.25	0.625	0.25			0.1	2		3	4	1				3		4		1			2
4				10	10					1						Stable		Animal Feed	Onfarm and communal grazing	Yes	both medium grazing and cut and carry		No	0.5	6.25	0.625	0.25			0.1	2		3	4	1				3		4		1			2
	5			5			2	1					1			Increasing		Animal Feed	Purchased onfarm and communal grazing	No	both medium grazing and cut and carry	no grazing/cut and carry	No	0.5	3.75	0.25	0.125			0.1	2		3	4	1			5	3		2	5	1	4			1
2	3		3	16	4		2			10	1	1	5			Unknown		Animal Feed	On farm and purchased	Yes	both medium grazing and cut and carry	both medium grazing and cut and carry	Yes	0.375	4.25	0.375	0.125			0.1	2		3		1	4			2	5	3		1	4			1	3
2			1	5			1			3	1					Decreasing	Feed scarcity and decline in natural pasture	Animal Feed	Onfarm and communal grazing	No	no grazing/cut and carry		No	0.75		0.25	0.25			0.1	2		5		1	3			2				1			3	2
				5			1	3		4	1		1			Stable		Animal Feed	On farm and purchased	Yes	both medium grazing and cut and carry	both medium grazing and cut and carry	No	0.5	3.5	0.125	0.25			0.1	2		3		1	4			2		3		1			4	1
	2			5			1			8						Stable		Animal Feed	Purchased onfarm and communal grazing	Yes	both medium grazing and cut and carry	both medium grazing and cut and carry	No	0.375	3.5	0.125	0.125			0.1	2		3		1	4			2		3		1	4		5	1
				2						2						Decreasing	Feed scarcity	Animal Feed	Onfarm and communal grazing	Yes	free grazing and zero grazing		Yes	0.5	5.5	0.37	0.25			0.1	2		3		1				2		4		1			3	1
4			2	15			2									Stable		Animal Feed	Onfarm and communal grazing	Yes	free grazing and zero grazing		Yes	0.5	5.5	0.37	0.25			0.1	2		3		1				2		4		1			3	1
	3	1		4			2			3						Unknown		Animal Feed	On farm and purchased	Yes	both medium grazing and cut and carry	no grazing/cut and carry	Yes	0.5	3.5	0.625	0.25	0.125		0.1	2		3		1	4			1		4		2			3
4			2	8	5		2			2	1		1			Increasing		Animal Feed	Purchased onfarm and communal grazing	No	both medium grazing and cut and carry	no grazing/cut and carry	No	0.25	3.5	0.5	0.25		0.025	0.1	3	2	4	5	1	6			3	5	4		1			2	2	3
	7	1	1	20	2		1	5		3						Decreasing	Feed scarcity and decline in natural pasture	Animal Feed	Onfarm and communal grazing	Yes	Free grazing	no grazing/cut and carry	No	0.25	10.5	0.375	0.125			0.1	3		2		1	4			2		3		1			4	1	4
3	2			2			1	4								Increasing		Animal Feed	Purchased onfarm and communal grazing	Yes	both medium grazing and cut and carry	both medium grazing and cut and carry	No	0.25	4.25	0.45	0.25			0.1	2		3	6	1	4	5		5		2	4	1	3			1
1	2			5			3			5						Increasing		Animal Feed	Purchased onfarm and communal grazing	Yes	both medium grazing and cut and carry	both medium grazing and cut and carry	No	0.25	4.25	0.5	0.25			0.1	2		3	4	1	5			3		4		1			2	1	3
3				9			4						3			Increasing		Animal Feed	Onfarm and communal grazing	Yes	both medium grazing and cut and carry		No	0.75	3.75	0.5	0.125			0.1	2		3	5	1			4	4		7	5	2	3	6	1
2			3	5			1	5			1					Decreasing	Feed scarcity and drought	Animal Feed	Onfarm and communal grazing	Yes	both medium grazing and cut and carry		No	0.75	3.75	0.5	0.125			0.1	2		3	4	1			5	4		7	5	2	3	6	1
1	2		1	10			1			2		1				Decreasing	Feed scarcity	Animal Feed	Onfarm and communal grazing	No	both medium grazing and cut and carry		No	0.375	3.75	0.625	0.125		0.125	0.1	2	3	4	5	1			6	3		6	5	2	4		1
1							3									Decreasing	Feed Scarcitry	Animal Feed	Purshased, onfarm and communal grazing	Yes	both medium grazing and cut and carry	no grazing/cut and carry	No	0.75	1.25	0.5	0.25		0.0625	0.1	2	4	3	5	1	7	6	8	4	5	6		2	3	7	1	3	1
1	1						1	2					2			Stable		Animal Feed	Onfarm and communal grazing	Yes	both medium grazing and cut and carry		No	0.75	3.75	0.25	0.125			0.1	2		3	4	1			5	5		6	4	2		3	1	1
3			1	9			2	5		2						Stable		Animal Feed	Onfarm and communal grazing	Yes	both medium grazing and cut and carry		No	0.5	2.5	0.2	0.25			0.1	2		3		1	4		5	1		3					2	1
4				8			2	3					3			Increasing		Animal Feed	Purchased onfarm and communal grazing	Yes	both medium grazing and cut and carry		Yes	0.28	7.5	0.5	0.125			0.1	2		3	5	1			4	2		4		1			3	1
1	2		1	15	4		1	2		5	1	1	3			Stable		Animal Feed	Purchased onfarm and communal grazing	Yes	both medium grazing and cut and carry		Yes	0.375	7.5	0.5	0.125			0.1	2		3	5	1			4	2		4		1			3	1
1	2		1	10			1			2	1					Increasing		Animal Feed	Onfarm and communal grazing	Yes	both medium grazing and cut and carry		No	0.5	3.25	0.5				0.1	2		3	7	1		5	6	4		5		2	1		3
	3			10			1			2	1					Decreasing	Feed scarcity	Animal Feed	Onfarm and communal grazing	Yes	both medium grazing and cut and carry		No	0.5	3.25	0.5				0.1	2		3	6	1		5	7	4		5		2	1		3
	3						1			2						Stable		Animal Feed	On farm	Yes	no grazing/cut and carry		No	0.5		0.75	0.125		0.125	0.1	2	3			1			5	4				1	3		2	1	3
	4			10	2		3				1					Increasing		Animal Feed	Onfarm and communal grazing	Yes	both medium grazing and cut and carry	no grazing/cut and carry	No	0.5	3.5	0.5	0.25			0.1	2		3	4	1	5			2		3	4	1			5	2	3
4			1	15	2		2	2		2	1					Increasing		Animal Feed	Onfarm and communal grazing	No	both medium grazing and cut and carry	no grazing/cut and carry	No	0.25	3.5	0.75	0.25			0.1	2		3	4	1	5			3		4		1			2
1	1		1	1			2	2				1	1			Decreasing	Feed scarcity	Animal Feed	Purshased, onfarm and communal grazing	Yes	both medium grazing and cut and carry	no grazing/cut and carry	No	0.75	4.25	0.5	0.25		0.0625	0.1	2	4	3	5	1	7	6	8	4	5	7		2	3	6	1	3	1
2	1			15			1	4	2							Decreasing	Feed scarcity and decline in natural pasture	Animal Feed	Onfarm and communal grazing	Yes	medium grazing		No	0.5	1.75	0.5				0.1	2		3		1			4	2		6		1	4	5	3
2				5			2	2								Decreasing	Feed scarcity and drought	Animal Feed	Onfarm and communal grazing	Yes	medium grazing		No	0.5	1.75	0.5				0.1	2		3		1			4	2		6		1	4	5	3
	3						1			1	1					Decreasing	Feed scarcity	Animal Feed	Purchased onfarm and communal grazing	Yes	both medium grazing and cut and carry	both medium grazing and cut and carry	No	0.25	4.25	0.5	0.25			0.1	2		3		1		4		2	5	4		1	3			1
3							1	2								Stable		Animal Feed	Onfarm and communal grazing	Yes	both medium grazing and cut and carry		No	0.75	3.75	0.5	0.125			0.1	2		3	4	1			5	4		7	5	2	3	6	1
3							1	1		1						Increasing		Animal Feed	Onfarm and communal grazing	No	both medium grazing and cut and carry		No	0.5	3.75	0.625	0.125		0.125	0.1	2	3	4	6	1			5	3		6	5	2	4		1
2	3		3	12	3		2				1	1	1			Increasing		Animal Feed	Onfarm and communal grazing	No	both medium grazing and cut and carry		No	0.375	3.75	0.625	0.125		0.125	0.1	2	3	4	5	1			6	3		6	5	2	4		1
	7	1	1	20	2		1	5		3						Decreasing	Feed scarcity and decline in natural pasture	Animal Feed	Onfarm and communal grazing	Yes	both medium grazing and cut and carry		No	0.5	7.5	0.475	0.25			0.1	2		3	5	1			4	2		5		1	4		3
	5		4	4			1	2				1				Increasing		Animal Feed	Onfarm and communal grazing	Yes	both medium grazing and cut and carry		No	0.5	3.75	0.5	0.25			0.1	2		3		1			4	2		4		1			3
3	1		2	8			3									Decreasing	Feed scarcity and drought	Animal Feed	Onfarm and communal grazing	Yes	both medium grazing and cut and carry		No	0.5	3.25	0.375	0.125		0.0625	0.1	2	3	4	6	1			5	2	4	5		3			1	1
2				5			2									Decreasing	all	Animal Feed	Onfarm and communal grazing	Yes	both medium grazing and cut and carry		No	0.5	3.25	0.375	0.125		0.0625	0.1	2	3	4	5	1			6	2	4	5		3			1	1
2	1		2	5			1	7		3	1					Decreasing	Feed scarcity and decline in natural pasture	Animal Feed	Purchased onfarm and communal grazing	Yes	both medium grazing and cut and carry		No	0.25	3.75	0.25	0.25			0.1	2		3		1				2		4		1			3	1
4				5			2	3								Stable		Animal Feed	Onfarm and communal grazing	Yes	free grazing and zero grazing	no grazing/cut and carry	No	0.5	10.5	0.75	0.125	0.125	0.025	0.1	3	2	4		1	5			3	4	2		1			5
	2		2	5			1			2	1					Unknown		Animal Feed	Onfarm and communal grazing	Yes	both medium grazing and cut and carry		No	0.5	3.5	0.625	0.25	0.125		0.1	1		3	4	2				4		5		1	2	4	3
	2		2	3			1			3	1					Unknown		Animal Feed	Onfarm and communal grazing	Yes	both medium grazing and cut and carry		No	0.5	3.5	0.625	0.25	0.125		0.1	1		3	4	2				4		5		1	2	4	3
2	1		1	10			1									Decreasing	Decline in natural pasture	Animal Feed	Purchased and communal grazing	Yes	no grazing/cut and carry	no grazing/cut and carry	No	0.375		0.75	0.125			0.1	1		5		2				2		4		1	5	6	3	2		3
			2	11	1		1				1					Decreasing	Decline in natural pasture	Animal Feed	Purchased and communal grazing	Yes	no grazing/cut and carry	no grazing/cut and carry	No	0.45		0.75	0.125			0.1	1		5		2				2		4		1	5	6	3	2		3
	3		1	10	5		2			4	2					Decreasing	Feed scarcity	Animal Feed	On farm	Yes	no grazing/cut and carry	no grazing/cut and carry	Yes	0.5		0.25	0.125			0.1	2		6		1		3	4	2				1			3	2
	2		1	5			1									Increasing		Animal Feed	On farm	Yes	no grazing/cut and carry	no grazing/cut and carry	Yes	0.5		0.25	0.125			0.1	2		6		1		3	4	2				1			3	2
2				20			1									Increasing		Animal Feed	Onfarm and communal grazing	Yes	no grazing/cut and carry		Yes	0.5		0.5	0.125		0.0625	0.1	2	3	4		1	5	4		2	3	7		1	5	6	4	2
2	2		3	10	5		3			5			15			Increasing		Animal Feed	Onfarm and communal grazing	Yes	no grazing/cut and carry		Yes	0.5		0.5	0.125		0.0625	0.1	2	3	6		1	4	5		2	3	7		1	5	6	4	2
	1			3			1			2	1					Decreasing	lack of labour	Animal Feed	Onfarm and communal grazing	Yes	no grazing/cut and carry		No	0.75		0.25	0.125			0.1	2		5		1			3	2				1			3	1	3
3	4		2	3	3		1			5	1		1			Stable		Animal Feed	Onfarm and communal grazing	Yes	no grazing/cut and carry		No	0.75		0.25	0.125			0.1	2		5		1			3	2				1			3	1	3
4				11			2	4								Stable		Animal Feed	Onfarm and communal grazing	Yes	Free grazing	no grazing/cut and carry	No	0.5	10.5	0.875	0.25			0.1	3		2		1	4			2		3		1			4
3				8			2			4						Increasing		Animal Feed	Onfarm and communal grazing	Yes	both medium grazing and cut and carry		No	0.75	7.5	0.5	0.25			0.1	1		3	5	2	4			4		3		1			2	1
4				20			2	4								Increasing		Animal Feed	Onfarm and communal grazing	Yes	both medium grazing and cut and carry		No	0.75	7.5	0.5	0.25			0.1	1		3	5	2	4			4		3		1			2	1
1	2		1				2	1				1				Increasing		Animal Feed	Purchased onfarm and communal grazing	Yes	both medium grazing and cut and carry		No	0.5	3.25	0.5	0.125			0.1	2		3	4	1				3				1			2		2
1	2			5			2			4			4			Stable		Animal Feed	Onfarm and communal grazing	Yes	both medium grazing and cut and carry		No	0.5	3.25	0.625	0.125			0.1	1		3		2				3		2		1					2
1				5			2	3		3						Stable		Animal Feed	Onfarm and communal grazing	Yes	both medium grazing and cut and carry		No	0.5	3.25	0.625	0.125			0.1	1		3		2				3		2		1					2
4				22			1									Decreasing	all	Animal Feed	Onfarm and communal grazing	Yes	both medium grazing and cut and carry		Yes	0.5	4.5	0.5	0.25			0.1	2		5		1	4	3		4		3		1			2	2	3
1	2		2	2			1									Stable		Animal Feed	Purchased onfarm and communal grazing	Yes	both medium grazing and cut and carry	no grazing/cut and carry	No	0.375	10.25	0.5	0.25			0.1	2		3		1	4			2		3		1			4	2	3
1	1			10			1	3								Decreasing	Decline in natural pasture	Animal Feed	Onfarm and communal grazing	Yes	both medium grazing and cut and carry	no grazing/cut and carry	No	0.5	3.5	0.5	0.25			0.1	2		3	4	1	5			2		3	4	1			5	2	3
4				10			1			3						Increasing		Animal Feed	Purchased onfarm and communal grazing	No	both medium grazing and cut and carry		No	0.375	5.625	0.5	0.25			0.1	1		4		2	3			2		6		1	5	4	3	2
3							2									Increasing		Animal Feed	Purchased onfarm and communal grazing	Yes	both medium grazing and cut and carry	no grazing/cut and carry	No	0.25	3.75	0.5	0.125			0.1	2		3	4	1		5	6	3		4		1			2
1	3		1	9	1		1	5		4						Decreasing	Feed scarcity and decline in natural pasture	Animal Feed	Purchased onfarm and communal grazing	Yes	both medium grazing and cut and carry	both medium grazing and cut and carry	No	0.25	4.25	0.5	0.125			0.1	2		3		1		4		3		5		1	4		2	1	3
4				26			1									Increasing		Animal Feed	Onfarm and communal grazing	Yes	both medium grazing and cut and carry	no grazing/cut and carry	No	0.75	4.25	0.375	0.25			0.1	2		3	4	1	5			3		2	5	1			4	1	3
5			1	15	2		2	2		2	1					Increasing		Animal Feed	Purchased onfarm and communal grazing	Yes	both medium grazing and cut and carry		Yes	0.5	3.25	0.375	0.125			0.1	1		4	3	1				3		2		1			4	1	3
4			2	5			2	4								Increasing		Animal Feed	Purchased onfarm and communal grazing	Yes	both medium grazing and cut and carry		Yes	0.5	3.25	0.375	0.125			0.1	1		4	3	1				3		2		1			4	1	3
2	4		1	6			2			2			1			Increasing		Animal Feed	On farm and purchased	Yes	both medium grazing and cut and carry	both medium grazing and cut and carry	Yes	0.375	4.25	0.375	0.125			0.1	2		3		1	4			2	5	3		1	4			1	3
	7	1	1	20	2		1	5		3						Decreasing	Feed scarcity and decline in natural pasture	Animal Feed	Purchased onfarm and communal grazing	Yes	both medium grazing and cut and carry		No	0.5	3.5	0.5	0.375			0.1	2		3	4	1		4		4		6		2	3	5	1	1
1				3			1									Increasing		Animal Feed	Purchased onfarm and communal grazing	Yes	both medium grazing and cut and carry		No	0.375	3.5	0.5	0.375			0.1	2		3	4	1		5		4		6		2	3	5	1	1
3	3		1	22	8		1	2	2	4						Decreasing	Feed scarcity; decline in natural pasture and drough	Animal Feed	Onfarm and communal grazing	Yes	both medium grazing and cut and carry	both medium grazing and cut and carry	No	0.75	2.5	0.5	0.25			0.1	2		3	5	1	4			3		5	4	1			2	1
1	1		1	2	1		1			5						Increasing		Animal Feed	Onfarm and communal grazing	Yes	both medium grazing and cut and carry		No	0.5	6.5	0.25	0.25			0.1	2		3		1				3		4		1			2	1
5				6			2	3								Decreasing	Feed scarcity and drought	Animal Feed	Purchased onfarm and communal grazing	Yes	both medium grazing and cut and carry	both medium grazing and cut and carry	No	0.25	3	0.5	0.125			0.1	2		3		1	4			2		4		1			3	1
1	3		2	22	1		2					1	2			Increasing		Animal Feed	Purchased onfarm and communal grazing	Yes	both medium grazing and cut and carry	both medium grazing and cut and carry	No	0.25	8	0.5	0.25			0.1	2		3		1	4			2		4		1			3	1
1	3			10			2									Increasing		Animal Feed	Purchased onfarm and communal grazing	Yes	both medium grazing and cut and carry	both medium grazing and cut and carry	No	0.25	4.25	0.45	0.25			0.1	2		3	6	1	4	5		5		2	4	1	3			1
4				10			2			4						Increasing		Animal Feed	Onfarm and communal grazing	Yes	free grazing and zero grazing		No	0.5	7.5	0.25	0.125			0.1	1		3	5	2	4			4		3		1			2	1	4
2	1		1	16	2		2			5						Increasing		Animal Feed	Onfarm and communal grazing	Yes	free grazing and zero grazing		No	0.5	7.5	0.25	0.125			0.1	1		3	5	2	4			4		3		1			2	1	4
	2			5			1			2						Decreasing	Decline in natural pasture	Animal Feed	Purchased onfarm and communal grazing	Yes	both medium grazing and cut and carry	no grazing/cut and carry	No	0.75	3.25	0.75	0.25			0.1	2		4	3	1				3		5	4	2			1	5	4	3
1	1		1				1			3	1					Increasing		Animal Feed	Onfarm and communal grazing	Yes	both medium grazing and cut and carry		No	0.5	5.5	0.25	0.125			0.1	1		3	4	2				2		4		1			3	1
		2	2					5		3						Decreasing	Drought	Animal Feed	Onfarm and communal grazing	Yes	both medium grazing and cut and carry		No	0.75	5.5	0.25	0.125			0.1	1		3	4	2				2		4		1			3	1
5				5			1	2		2						Decreasing	Decline in natural pasture	Animal Feed	Onfarm and communal grazing	Yes	both medium grazing and cut and carry		No	0.5	4.75	0.5	0.375		0.025	0.1	2	3	4		1				1	4	5		3			2
4				5			1			4						Decreasing	Decline in natural pasture	Animal Feed	Onfarm and communal grazing	Yes	both medium grazing and cut and carry		No	0.5	4.75	0.5	0.375		0.025	0.1	2	3	4		1				1	4	5		3			2
3				5			2	5								Decreasing	all	Animal Feed	Onfarm and communal grazing	No	both medium grazing and cut and carry	no grazing/cut and carry	No	0.75	4.25	0.25	0.125			0.1	1		3	4	2		5	6	3		5	4	1			2	1
[truncated: 32 more columns]

## Sheet: Keys and Descriptions
Agree	Would you like to participate in the study?
Item_1	How many animals do you have?
Item_1.1.1	Local_Cattle
Item_1.1.2	Cross_Cattle
Item_1.1.3	Exotic_Cattle
Item_1.2	Goats
Item_1.3.1	Local_Sheep
Item_1.3.2	Cross_Sheep
Item_1.3.3	Exotic_Sheep
Item_1.4	Donkey
Item_1.5.1	Local_Chicken
Item_1.5.2	Cross_Chicken
Item_1.5.3	Exotic_Chicken
Item_1.6	Horse
Item_1.7	Mule
Item_1.8.1	Traditional_Bee_Colony
Item_1.8.2	Transitional_Bee_Colony
Item_1.8.3	Modern_Bee_Colony
Item_2	What is the trend in your herd size?
Item_3	What are the reasons for decreasing your herd size?
Item_4	What is the main use of natural pasture?
Item_5	How do you animal feed?
Item_6	Do have an experience in natural pasture management and utilization?
Item_7	What is your predominant utilization practices of natural pasture?
Item_8	What uilization practices of natural pasture are you going to use?
Item_9	Do you have an intention to expand your grazing land?
Item_10	How much land do you have for each land use type?
Item_10.1	Private pastureland in ha
Item_10.2	Communal pasture land in ha
Item_10.3	Crop land in ha
Item_10.4	Forest land in ha
Item_10.5	Fallow land in ha
Item_10.6	Improved forage land in ha
Item_10.7	Road side in ha
Item_11	What feeds are more available to you animals during the dry season? List and rank them?
Item_11.1	Crop residue
Item_11.2	Improved forage
Item_11.3	Natural pasture
Item_11.4	Concentrates
Item_11.5	Hay
Item_11.6	Green forage
Item_11.7	Non-convensional feed
Item_11.8	Weed
Item_12	What feeds are more available to you animals during the wet season? List and rank them?
Item_12.1	Crop residue
Item_12.2	Improved forage
Item_12.3	Natural pasture
Item_12.4	Concentrates
Item_12.5	Hay
Item_12.6	Green forage
Item_12.7	Non-convensional feed
Item_12.8	Weed
Item_13	List and rank the reasons for decline of natural pasture.
Item_13.1	Crop land expansion
Item_13.2	Urbanization
Item_13.3	Bush encroachment
Item_13.4	Over grazing
Item_13.5	Soil erosion
Item_13.6	Forest land expansion
Item_14	List and rank land use types based on their importance as sources of indigenous herbaceous forages
Item_14.1	Fallow land
Item_14.2	Private pastureland
Item_14.3	Open grazing
Item_14.4	Road side
Item_14.5	Fallow land
Item_15	Do you know the challenges in indigenous herbaceous forages utilization?
Item_16	List and rank the challenges.
Item_16.1	Lack of awareness
Item_16.2	Poor availability
Item_16.3	Free grazing
Item_16.4	Lack of appropriate technology
Item_16.5	Land shortage
Item_16.6	Climate change
Item_16.7	Lack of capital
Item_16.8	Lack of market
Item_16.9	Poor production potential
Item_16.10	Eucalyptus tree expansion
Item_17	Do you have an experince in methods of managing natural pasture during the dry and wet seasons?
Item_18	List and rank the methods of managing natural pasture during the dry season.
Item_18.1	Use flood water
Item_18.2	Irrigation
Item_18.3	Manure application
Item_18.4	Stop free grazing
Item_18.5	Killing mouse or rodents
Item_18.6	Apply deferred grazing
Item_18.7	Reduce animal number
Item_19	List and rank the methods of managing natural pasture during the wet season.
Item_19.1	Weed removal
Item_19.2	Urea fertilizer application
Item_19.3	Manure application
Item_19.4	Stop free grazing
Item_19.5	Reduce animal number
